# Supplementary material for: Climate change provides opportunities for the cultivation of Coffea arabica in China, an integrated model analysis based on biomod2
Source: Front Plant Sci. 2026 Mar 20;17:1806108. doi: 10.3389/fpls.2026.1806108 (PMC13047709; doi:10.3389/fpls.2026.1806108)
Supplement: Supplementary Figure S1 — Predicted potential suitable habitats for C. arabica in China under different climate scenarios (a–h). [file DataSheet1.zip]

Archive with 10 entries (9 files):
- Supplementary file/
- Supplementary file/Captions for all supplementary.docx
- Supplementary file/Figure S1.tif
- Supplementary file/Figure S2.tif
- Supplementary file/Figure S3.tif
- Supplementary file/Figure S4.tif
- Supplementary file/Figure S5.tif
- Supplementary file/Figure S6.tif
- Supplementary file/Figure S7.tif
- Supplementary file/References.docx
